# Supplementary material for: The Effect of Alginate Encapsulated Plant-Based Carbohydrate and Protein Supplementation on Recovery and Subsequent Performance in Athletes
Source: Nutrients. 2024 Jan 31;16(3):413. doi: 10.3390/nu16030413 (PMC10857232; doi:10.3390/nu16030413)
Supplement: Supplementary file 1 [file nutrients-16-00413-s001.zip]

Archive with 1 entries (1 files):
- nutrients-2799457-supplementary.pdf
